# Supplementary material for: Visceral Pleural Invasion as a Determinant of Surgical Strategy in Non–Small Cell Lung Cancer: A Multicenter Study
Source: Cancers (Basel). 2025 Oct 20;17(20):3382. doi: 10.3390/cancers17203382 (PMC12564455; doi:10.3390/cancers17203382)
Supplement: Supplementary file 1 [file cancers-17-03382-s001.zip]

Archive with 1 entries (1 files):
- cancers-3893843-supplementary.pdf
